# Supplementary material for: A Comparison of the Antitumor Efficacy of Novel Multi-Specific Tribodies with Combinations of Approved Immunomodulatory Antibodies
Source: Cancers (Basel). 2023 Nov 9;15(22):5345. doi: 10.3390/cancers15225345 (PMC10670465; doi:10.3390/cancers15225345)
Supplement: Supplementary file 1 [file cancers-15-05345-s001.zip]

Archive with 1 entries (1 files):
- cancers-2670070-supplementary.pdf
